# Supplementary material for: Spilanthes filicaulis (Schumach. & Thonn.) C.D. Adams leaves protects against streptozotocin-induced diabetic nephropathy
Source: PLoS One. 2024 Apr 19;19(4):e0301992. doi: 10.1371/journal.pone.0301992 (PMC11029641; doi:10.1371/journal.pone.0301992)
Supplement: S1 Data — (ZIP) [file pone.0301992.s001.zip]

Archive with 3 entries (3 files):
- FBS_Bwt raw results.xlsx
- Metabolic Function Markers.sav
- Raw results.xlsx
