# Supplementary material for: Spilanthes filicaulis (Schumach. & Thonn.) C.D. Adams leaves protects against streptozotocin-induced diabetic nephropathy
Source: PLoS One. 2024 Apr 19;19(4):e0301992. doi: 10.1371/journal.pone.0301992 (PMC11029641; doi:10.1371/journal.pone.0301992)
Supplement: S1 Data — (ZIP) [file pone.0301992.s001.zip › FBS_Bwt raw results.xlsx]

## Sheet: FBS
	Days	Control			Treated			DMF			D + 150			D + 300
	0	87	79	78	92	88	78	87	75	77	89	74	88	72	87	109
	3	88	80	82	455	458	395	517	488	498	398	557	496	558	323	320
	9	86	82	85	465	460	400	222	200	196	198	200	183	188	172	170
	15	81	95	83	460	455	285	100	78	98	88	98	100	78	87	99

## Sheet: body weight
Days	Control			STZ control			D + Metformin (100 mg/kg)			D + 150 mg/kg ES			D + 300 mg/kg ES
0	135	141	143	168	166	170	169	176	169	159	156	157	171	180	182
3	145	146	148	156	155	166	155	173	160	127	137	124	145	148	145
15	150	163	160	122	120	114	168	196	183	158	136	163	141	150	142
