# Supplementary material for: Spilanthes filicaulis (Schumach. & Thonn.) C.D. Adams leaves protects against streptozotocin-induced diabetic nephropathy
Source: PLoS One. 2024 Apr 19;19(4):e0301992. doi: 10.1371/journal.pone.0301992 (PMC11029641; doi:10.1371/journal.pone.0301992)
Supplement: S1 Data — (ZIP) [file pone.0301992.s001.zip › Raw results.xlsx]

## Sheet: cFos
	CTRL	DC	DMF	SF150	SF300
	46	69	47	48	45
	44	72	48	50	47
	45	71	49	49	48
	46	70	46	48	46
	44	70	47	50	45

## Sheet: CREB
	CTRL	DC	DMF	SF150	SF300
	27	39	26	28	19
	28	40	29	29	21
	30	38	27	30	22
	26	41	30	27	20
	27	39	26	28	19

## Sheet: cAMP
	CTRL	DC	DMF	SF150	SF300
	46	61	43	47	46
	45	63	41	48	47
	48	64	44	46	48
	45	60	40	48	46
	44	62	42	47	46

## Sheet: PKA
	CTRL	DC	DMF	SF150	SF300
	42.534	66.374	47.326	52.95	46.374
	41.43	67.72	49.373	53.738	47.72
	42.176	67.12	48.301	53.344	47.047
	41.222	67.06	47.981	54.213	48.012
	41.982	67.57	48.312	53.154	47.65

## Sheet: Bcl2
	CTRL	DC	DMF	SF150	SF300
	110.187	73.777	98.028	94.302	105.263
	108.76	74.72	99.27	93.92	106.26
	109.474	74.248	98.649	94.111	105.76
	108.986	75.11	99.22	95.01	106.31
	109.412	74.36	98.35	94.06	105.55
