# Supplementary material for: Spilanthes filicaulis (Schumach. & Thonn.) C.D. Adams leaves protects against streptozotocin-induced diabetic nephropathy
Source: PLoS One. 2024 Apr 19;19(4):e0301992. doi: 10.1371/journal.pone.0301992 (PMC11029641; doi:10.1371/journal.pone.0301992)
Supplement: S1 Raw images — (ZIP) [file pone.0301992.s002.zip]

Archive with 5 entries (5 files):
- BCL2-Kid.TIF
- cAMP_Kid.TIF
- cFOS-Kid.TIF
- CREB-Kid.TIF
- PKA_Kid.TIF
